# Supplementary material for: Influence of Hospital Bed Count on the Positioning of Cardiovascular Interventional Radiology (IR) Nurses: Online Questionnaire Survey of Japanese IR-Specialized Radiological Technologists
Source: Nurs Rep. 2025 Jan 4;15(1):11. doi: 10.3390/nursrep15010011 (PMC11767440; doi:10.3390/nursrep15010011)
Supplement: Supplementary file 1 [file nursrep-15-00011-s001.zip]

Archive with 1 entries (1 files):
- nursrep-3360784-supplementary.xlsx
