# Supplementary material for: Influence of Hospital Bed Count on the Positioning of Cardiovascular Interventional Radiology (IR) Nurses: Online Questionnaire Survey of Japanese IR-Specialized Radiological Technologists
Source: Nurs Rep. 2025 Jan 4;15(1):11. doi: 10.3390/nursrep15010011 (PMC11767440; doi:10.3390/nursrep15010011)
Supplement: Supplementary file 1 [file nursrep-15-00011-s001.zip › nursrep-3360784-supplementary.xlsx]

## Sheet: Supplement Table S１
	Supplementary Table S1. Comparison of distance between X-ray irradiation field and position of IR nurse according to number of hospital beds
		≤343 beds (n = 26)	344-520 beds (n = 27)	≥521 beds (n = 25)	p (Kruskal-Wallis)	Multiple Comparison (Mann-Whitney U)
	mean ± SD (cm)	250 ± 80	260 ± 80	330 ± 80	0.004	≤343 beds < ≥521 beds** 344-520 beds < ≥521 beds*
	median [IQR] (cm)	250 [200-300]	250 [200-300]	300 [250-400]
	SD: Standard deviation. IQR: Interquartile range [1st–3rd quartile]. * p < 0.05, ** p < 0.01.

## Sheet: Supplement Table S2
	Supplementary Table S2. Working direction of IR nurses from patient's perspective according to the number of hospital beds
		L-Head			L-Body				L-Foot			R-Foot			R-Body				R-Head			Outside room	Total
		A	B	C	D	E	F	G	H	I	J	K	L	M	N	O	P	Q	R	S	T
	≤343 beds	0	0	0	0	0	0	0	0	0	0	0	2	1	1	1	2	3	7	9	0	0	26
	344-520 beds	0	0	0	1	0	0	0	0	1	0	1	2	5	0	3	1	3	7	3	0	0	27
	≥521 beds	0	0	0	0	0	0	0	0	0	0	0	3	4	3	1	0	6	1	4	1	2	25
	Total	0	0	0	1	0	0	0	0	1	0	1	7	10	4	5	3	12	15	16	1	2	78
	A-T are the directions that divide the angiography room into 20 sections, centered at the irradiation field. The numbers indicate the number of facilities.
